# Supplementary material for: Ambiphilic Reactivity and Switchable Methyl Transfer at a T‑Shaped Bi(NNN) Complex Enabled by a Redox-Active Pincer Ligand
Source: J Am Chem Soc. 2026 Jan 6;148(2):2683–92. doi: 10.1021/jacs.5c18955 (PMC12833801; doi:10.1021/jacs.5c18955)
Supplement: Supplementary file 1 [file ja5c18955_si_001.xyz]

57
Compound 1P_planar
  P      -0.080782      1.895290      0.179554
  N      -1.956404      1.594914      0.141014
  N      -0.050017      0.173513      0.070893
  C      -2.342617      0.293037      0.051325
  C      -3.612936     -0.307343     -0.000779
  H      -4.514931      0.292350      0.018628
  C      -3.704364     -1.693478     -0.077606
  C      -2.541692     -2.489683     -0.108961
  H      -2.655249     -3.566927     -0.172170
  C      -1.267874     -1.933205     -0.062697
  C      -1.216033     -0.545361      0.017832
  C       0.014801     -2.766913     -0.093064
  C      -5.055191     -2.360614     -0.131393
  H      -5.190893     -3.042527      0.713298
  H      -5.165975     -2.951550     -1.045440
  H      -5.858674     -1.622814     -0.104576
  C       0.035760     -3.614747     -1.382374
  C       0.033002     -3.704629      1.132811
  C      -2.966440      2.654388      0.125377
  H      -3.807730      2.311268      0.740692
  C      -3.473233      2.891370     -1.301672
  H      -4.283807      3.625013     -1.302875
  H      -3.843849      1.965364     -1.745673
  H      -2.659406      3.269956     -1.925164
  C      -2.434771      3.948276      0.738238
  H      -2.053415      3.778583      1.746981
  H      -3.244434      4.680196      0.787393
  H      -1.628983      4.369998      0.134807
  H      -0.837020     -4.270190     -1.418783
  H       0.024530     -2.971697     -2.264396
  H       0.933886     -4.322278      1.125666
  H      -0.838055     -4.363622      1.119361
  N       1.778526      1.673240      0.154818
  C       2.243243      0.397385      0.071114
  C       3.535999     -0.156491      0.022425
  H       4.416390      0.471480      0.049087
  C       3.682495     -1.536839     -0.061287
  C       2.554008     -2.379817     -0.099756
  H       2.711209     -3.451349     -0.165384
  C       1.259321     -1.875619     -0.056820
  C       1.150453     -0.490172      0.027791
  C       5.059807     -2.147942     -0.110965
  H       5.832542     -1.377921     -0.085698
  H       5.222119     -2.820593      0.736499
  H       5.195836     -2.737180     -1.022608
  C       2.593962      2.877879      0.226908
  H       1.854335      3.687882      0.289148
  C       3.444564      2.930680      1.498885
  H       2.814907      2.795402      2.380397
  H       4.211348      2.153727      1.502827
  H       3.943595      3.900195      1.573103
  C       3.416988      3.103247     -1.043700
  H       4.189695      2.341654     -1.165572
  H       2.769602      3.077891     -1.922401
  H       3.907763      4.078899     -1.000948
  H       0.934086     -4.234993     -1.415471
  H       0.016089     -3.125944      2.058325
  


57
Compound 1P_bent

P -0.00118721094599 -0.33817374903576 6.80612942912074
N 1.53065772398168 0.22257156000656 6.21068472980919
N -0.00093643238930 0.97300670265712 7.92790108314625
C 2.01772516222445 1.37338265231877 6.84008672744124
C 3.12377051419971 2.16706420655113 6.57926586868402
H 3.83679126517709 1.90525106313858 5.80947533237874
C 3.30105870470516 3.35428216693504 7.29656492118923
C 2.33981986746501 3.77236336905869 8.21147293987448
H 2.46277517879672 4.73540888687481 8.69089760737995
C 1.21848000598533 2.99167436910691 8.48798862999996
C 1.14743807096176 1.77456406128322 7.84617309929205
C -0.00041636567962 3.39070448527779 9.33291844297897
C 4.52606658332607 4.19426241611907 7.04892383881217
H 4.81346001715037 4.17912000462027 5.99683168658260
H 5.37817283300127 3.82802559380900 7.62599119691277
H 4.35622800790490 5.23207549674086 7.33483484565393
C -0.00029422801357 4.88004947122552 9.65663655562490
C 0.00062020147674 2.58693451635755 10.64682901816709
C 2.27670005477901 -0.60366920165857 5.27085415954599
H 1.64464738495367 -1.48798110898044 5.12942990169340
C 3.60480002872569 -1.09034114589730 5.84177514575486
H 4.31237323566810 -0.27531115821243 5.99065623013940
H 4.06215656365589 -1.80730057572955 5.15885229160535
H 3.44985267886629 -1.58156599076580 6.80245918475593
C 2.43125091456639 0.06184062980698 3.90575946471139
H 1.45911583170315 0.36802578300072 3.51854317453275
H 2.88298979653817 -0.63060253926036 3.19396035815970
H 3.06238479447651 0.94940687802338 3.95673880255437
H -0.00089173598160 5.48987295782774 8.75231887335950
H -0.87706201787589 5.14270700693020 10.24955310114148
H 0.00039985882916 1.51453360307082 10.45656088930485
H -0.88496373127572 2.82889534178681 11.23691624415834
N -1.53048197063503 0.22653092096418 6.20718410269903
C -2.01853558869234 1.37546391761111 6.83932177267828
C -3.12602070554018 2.16888217111427 6.58058819280071
H -3.83911870213419 1.90807547390536 5.81064489025441
C -3.30516774057210 3.35281932615080 7.30190739408591
C -2.34285862801445 3.77069186178828 8.21658807877788
H -2.46655289948937 4.73284814943201 8.69774544448487
C -1.22054168811224 2.99134871866830 8.48996339769459
C -1.14936374093703 1.77459279550252 7.84662428996206
C -4.53402096866398 4.19056204420487 7.06608924421415
H -4.88010034246894 4.11202338577563 6.03501768793751
H -5.35527670391809 3.87349687695498 7.71291465597964
H -4.33924684906993 5.24223297661196 7.27641502035327
C -2.27287455143393 -0.59426542138002 5.25983494556719
H -1.64048082887742 -1.47800432597414 5.11616557521170
C -3.60351337543914 -1.08382400209661 5.82220795495790
H -4.31213661878264 -0.26976435110903 5.97134937002502
H -4.05731990994393 -1.79785599320087 5.13386088315860
H -3.45293120375020 -1.57933339122750 6.78136958742268
C -2.42142609630244 0.07903107373847 3.89785606074603
H -1.44749697234985 0.38638827439279 3.51610097884642
H -2.87117191390636 -0.60892070259192 3.18045706837754
H -3.05174183567842 0.96702261547603 3.95152287849033
H 0.87728413199663 5.14269267819374 10.24837745872523
H 0.88711214575897 2.82879117410714 11.23558529208223
  


57
Compound 1Bi

  Bi     11.635788     10.801228      4.045554
  N       9.448339     10.261606      3.592303
  N      11.630677      9.078106      2.721794
  C      10.438718      8.541748      2.318776
  C       9.114665      6.940477      1.131027
  H       9.035328      6.065538      0.495168
  C      10.364867      7.409256      1.492807
  C      11.623956      6.697685      1.017292
  C       6.598014      7.013478      1.138453
  H       5.777617      7.564521      1.600551
  H       6.497712      5.959963      1.414485
  H       6.477676      7.075266      0.052707
  C      11.620919      5.257755      1.578297
  H      12.504587      4.713640      1.238800
  H      10.732255      4.719147      1.243181
  H      11.623695      5.272107      2.669392
  C      11.622711      6.640855     -0.524942
  H      12.505707      6.113688     -0.890749
  H      11.623661      7.647703     -0.945543
  H      10.737710      6.115979     -0.889301
  C       8.294492     11.017016      4.065545
  H       7.509284     10.310311      4.365010
  C       8.669905     11.837072      5.296873
  H       7.795834     12.364358      5.684230
  H       9.420784     12.594101      5.046520
  H       9.066827     11.198359      6.088796
  C       7.740945     11.926035      2.961815
  H       6.835831     12.438224      3.298787
  H       7.501655     11.352409      2.065583
  H       8.487453     12.678096      2.694760
  C       9.258405      9.197915      2.785275
  C       8.009644      8.675395      2.379323
  H       7.095127      9.149246      2.711167
  C       7.932353      7.562267      1.566946
  N      13.819792     10.251027      3.589925
  C      12.819572      8.536096      2.317340
  C      14.134540      6.928211      1.128496
  H      14.209043      6.052677      0.492852
  C      12.887005      7.403303      1.491214
  C      16.651551      6.988389      1.134093
  H      17.475094      7.537450      1.592940
  H      16.748008      5.935351      1.413357
  H      16.770112      7.046160      0.047943
  C      14.978050     10.999919      4.062759
  H      15.759361     10.288721      4.361717
  C      14.607776     11.821968      5.294296
  H      15.484937     12.344322      5.681341
  H      13.861052     12.583218      5.044313
  H      14.207572     11.185444      6.086328
  C      15.536240     11.905771      2.958775
  H      16.444441     12.412774      3.295293
  H      15.771797     11.330720      2.062459
  H      14.793950     12.662098      2.692014
  C      14.003582      9.186390      2.782751
  C      15.249337      8.657717      2.375637
  H      16.166501      9.127187      2.706438
  C      15.320342      7.544097      1.563356


 50
Compound 1Bi_TMS

  N      0.000215    1.333863   -0.006260
  C     -1.211668    1.963301   -0.200642
  C     -2.372341    1.129165   -0.091871
  C     -1.372820    3.302950   -0.602736
  C     -3.641409    1.738020   -0.223851
  C     -2.628852    3.850153   -0.771339
  H     -0.504128    3.900638   -0.831304
  C     -3.771377    3.071769   -0.543280
  H     -4.526471    1.127879   -0.099503
  H     -2.724125    4.879245   -1.095390
  H     -4.757932    3.506792   -0.651796
  C      1.211373    1.963495    0.191709
  C      2.372441    1.129492    0.086483
  C      1.371158    3.302691    0.596073
  C      3.641064    1.737723    0.225446
  C      2.626551    3.849374    0.770800
  H      0.501724    3.900350    0.821769
  C      3.769965    3.071028    0.547017
  H      4.526503    1.127545    0.104117
  H      2.720579    4.878070    1.096474
  H      4.756115    3.505721    0.660384
  N     -2.180737   -0.200973    0.090295
  N      2.181221   -0.200208   -0.099309
  Bi     0.000670   -0.863334   -0.010232
  Si    -3.434025   -1.413171    0.247625
  Si     3.434891   -1.413316   -0.247197
  C      4.485577   -1.107504   -1.772872
  H      5.037417   -0.166395   -1.721336
  H      5.213649   -1.914307   -1.902772
  H      3.856779   -1.075039   -2.667049
  C      4.499971   -1.508531    1.297446
  H      3.876658   -1.697310    2.176273
  H      5.217317   -2.331004    1.213431
  H      5.064215   -0.592279    1.482399
  C      2.571799   -3.071825   -0.446505
  H      1.958227   -3.334981    0.420685
  H      1.943649   -3.118281   -1.340758
  H      3.332273   -3.852996   -0.545578
  C     -2.570576   -3.071992    0.442848
  H     -1.962018   -3.335900   -0.427643
  H     -1.937305   -3.118045    1.333500
  H     -3.330709   -3.852873    0.546722
  C     -4.509517   -1.509007   -1.289725
  H     -3.892242   -1.698791   -2.172581
  H     -5.226869   -2.330907   -1.200313
  H     -5.074365   -0.592473   -1.471507
  C     -4.474509   -1.105272    1.779869
  H     -5.025882   -0.163735    1.731138
  H     -5.202380   -1.911369    1.915191
  H     -3.839875   -1.072593    2.669909


58
Compound 2

  Bi  10.16931312570622     -2.69775551135561      5.60672426523951
  N   10.51634661253318     -1.86300374196881      7.60869631788774
  N   8.79260799154336     -1.03482588216356      5.80216030610344
  N   8.82271819062915     -2.45408512555675      3.43072928353239
  H   8.34879466377423     -3.34806098749401      3.30796074852234
  C   8.83208336770118     -0.34027226015919      6.96927409682537
  C   9.78509707088314     -0.78377939660576      7.94627716814027
  C   9.89630499133612     -0.07987715070255      9.16535090225852
  H   10.61759476578081     -0.39550338867096      9.90584523103635
  C   9.09273236412385      1.00470063381147      9.42159134038320
  C   8.14207872830209      1.40111024699589      8.45220617079852
  H   7.50701504940405      2.24901384972062      8.68124937383330
  C   7.99107880218059      0.75966531684247      7.24499087962010
  C   6.94301744518310      1.22255104256439      6.25004412751488
  C   6.94719642195900      0.35828445804315      5.00129985369259
  C   6.01855449978890      0.60785947531170      3.99401534932823
  H   5.30790634568713      1.41433395821177      4.13022578656898
  C   5.95089169434553     -0.13693037151847      2.82162411101910
  C   6.88358924759992     -1.16058214131947      2.65099139768046
  H   6.87086520791628     -1.75627891380453      1.74475322669295
  C   7.82940577056746     -1.42419600046515      3.62265470287399
  C   7.86170415144640     -0.68644324774413      4.81654543199270
  C   9.20119712869380      1.77099910849720     10.70793059271184
  H   8.23656493296881      1.80827997723527     11.22023008684957
  H   9.93018664850167      1.31957108306090     11.38035148531487
  H   9.50522803457004      2.80385144096985     10.51738161960612
  C   5.55213545551010      1.14473102816437      6.91815788063491
  H   5.31920509813002      0.11899972131356      7.20759555465151
  H   5.52568517272169      1.76863666355508      7.81251084757853
  H   4.77515150113347      1.49765340754023      6.23903575629963
  C   7.24090268146361      2.68263148225212      5.84080985292122
  H   8.21835647463747      2.75808483365626      5.36207992465071
  H   6.48524654017643      3.04761384665808      5.14368506408405
  H   7.23551627680517      3.33201906502684      6.71752639576495
  C   4.91198426937406      0.14276063024066      1.77312866712812
  H   4.30724473637524      1.00969532580474      2.03803115484317
  H   5.37466793576528      0.33334511480849      0.80187734958319
  H   4.24225846053818     -0.71261788065417      1.65200404756407
  C   11.46928684986228     -2.45052295347922      8.56151878213139
  H   12.03080716179712     -1.63068975734930      9.02067380538994
  C   10.72147873084159     -3.22948708112658      9.64812085995863
  H   11.42652548682850     -3.59920557924966     10.39441505211879
  H   9.98261551508637     -2.60414650040839     10.14855376597358
  H   10.20508326668888     -4.08423679266479      9.20576060842231
  C   12.45441883737038     -3.35027188320408      7.82569565793871
  H   13.18426876054503     -3.75994174032063      8.52457559126884
  H   11.93962730284468     -4.20659276404757      7.37288042405125
  H   12.99755938741758     -2.80308405275137      7.05155747361635
  C   9.69254716770341     -2.23700350582557      2.22136902083743
  H   9.03534565148832     -2.14661713375815      1.34990636794162
  C   10.58534622437829     -3.45539864203697      2.03836135249755
  H   11.15458303828658     -3.36311387744415      1.11288935614623
  H   11.30310028817052     -3.54862024821901      2.85866398374140
  H   10.00186042236520     -4.37792269636921      1.98003731438411
  C   10.48114672185758     -0.94553540321605      2.36996064580945
  H   11.05989854242810     -0.76280289010372      1.46397182918237
  H   9.82104327486311     -0.09178458173439      2.52786991196339
  H   11.18035551341935     -1.00638762679317      3.20910684489496

61
Compound 3
  Bi      7.783524      1.518577      5.022846
  N       5.583363      2.264912      4.764689
  C       6.591928      3.905339      3.378641
  N       7.775497      3.419370      3.781314
  C       5.405551      3.249417      3.895106
  C       4.147786      3.726175      3.430673
  H       3.237716      3.263476      3.784496
  C       4.071321      4.777032      2.555282
  C       5.260976      5.409360      2.089437
  H       5.156777      6.241792      1.403910
  C       6.506444      4.998762      2.479272
  C       7.765768      5.701463      1.990958
  C       2.748268      5.289709      2.071634
  H       2.685296      5.219424      0.982120
  H       2.627303      6.345308      2.330289
  H       1.918581      4.730779      2.502463
  C       7.766632      5.742062      0.448670
  H       8.644735      6.273867      0.081110
  H       6.883131      6.264039      0.079955
  H       7.772337      4.734141      0.031467
  C       7.758399      7.147327      2.543244
  H       7.756587      7.148751      3.634326
  H       6.870862      7.678126      2.195584
  H       8.642295      7.686107      2.198552
  C       4.429574      1.557390      5.331223
  H       3.683697      1.413205      4.541679
  C       3.807597      2.382257      6.461913
  H       2.912287      1.886462      6.841339
  H       3.531458      3.379018      6.116404
  H       4.514273      2.493210      7.286710
  C       4.853951      0.177783      5.824544
  H       3.995726     -0.355959      6.234361
  H       5.592673      0.256167      6.629842
  H       5.267143     -0.428178      5.014674
  C       7.773199      2.494433      7.057963
  H       8.671435      2.190655      7.589358
  H       6.878339      2.175411      7.586181
  H       7.764226      3.570311      6.900410
  N       9.977405      2.289992      4.772348
  C       8.954869      3.917492      3.381254
  C      10.146895      3.274432      3.901066
  C      11.400652      3.762646      3.437451
  H      12.314772      3.309533      3.793284
  C      11.468068      4.812492      2.560113
  C      10.272974      5.432766      2.092002
  H      10.370047      6.265090      1.405314
  C       9.031061      5.010954      2.481061
  C      12.786595      5.336736      2.076446
  H      12.851556      5.263430      0.987229
  H      12.896735      6.394382      2.331570
  H      13.621368      4.787582      2.510016
  C      11.137837      1.594978      5.341130
  H      11.885283      1.456388      4.552037
  C      11.751566      2.428569      6.469935
  H      12.651647      1.942384      6.850575
  H      12.018149      3.427136      6.122153
  H      11.043966      2.534706      7.294619
  C      10.727344      0.212417      5.837795
  H      11.590768     -0.311213      6.249708
  H       9.987096      0.285306      6.642128
  H      10.321191     -0.400058      5.029245


61
Compound 4

  Bi  7.78545577502284      1.54373506482240      5.06061356413950
  N   5.57661296466040      2.23734756738049      4.76602464767309
  C   6.58321083977766      3.88102684082574      3.38173600879766
  N   7.77610063254586      3.37387876869509      3.80135658863993
  C   5.39939663718512      3.25751162640507      3.90713575070219
  C   4.15372345287182      3.76220097976517      3.47136332425232
  H   3.23769242319985      3.32127972845176      3.84174987084209
  C   4.07596676917170      4.81835515967130      2.58178989567312
  C   5.25425708203872      5.40711194211310      2.09640744495687
  H   5.17483345124753      6.23659175015558      1.40267515439699
  C   6.50550229869484      4.95476952756887      2.48104334269940
  C   7.76493078324931      5.61072866178819      1.93026906644991
  C   2.73885676950166      5.34805817778614      2.13979657195099
  H   2.59489643893664      6.38015673364951      2.47376707192125
  H   1.92271574441954      4.74664065497895      2.54270532198841
  H   2.65594557109566      5.34834295606161      1.04923534452087
  C   7.76600222358024      5.47759887267339      0.39090132941132
  H   8.64854400428656      5.95798651241469     -0.03621069260158
  H   6.87790068935979      5.94698215455026     -0.03691212495166
  H   7.77263654563802      4.42577303460913      0.10020633291194
  C   7.75762190882040      7.10769729106484      2.31071537641859
  H   7.75929893037292      7.22409349053408      3.39566472129563
  H   6.86876848696037      7.60064266309774      1.91226769662577
  H   8.63954307767197      7.61002683786234      1.90866368488073
  C   4.41543742263573      1.57552514541068      5.34201242332178
  H   3.65543663977923      1.43539625885241      4.56046574714144
  C   3.80303008558926      2.41485637032784      6.47011267069308
  H   2.88339629810289      1.95518061282458      6.84249654137644
  H   3.57150766358943      3.42265990834308      6.12342530714141
  H   4.50787087918320      2.49804614461295      7.30065030254161
  C   4.80044562980087      0.18998281337773      5.85427600132496
  H   3.92943672474670     -0.31953706610383      6.27124759427328
  H   5.54640309992058      0.26272151321348      6.65341857399100
  H   5.20610382297481     -0.43030975058895      5.05163570305752
  C   7.77536846328189      2.58265800883911      7.08315106698185
  H   8.66945306844039      2.29868060633821      7.63577293007512
  H   6.87553079803650      2.29647729310842      7.62510316577866
  H   7.77530737558085      3.65268828204512      6.88442405434834
  N   9.98652661624840      2.26408051993492      4.77167618895410
  C   8.96383331939710      3.89329031332184      3.38234453241158
  C   10.15386993563346      3.28398583884711      3.91051823615143
  C   11.39456855229474      3.80161779288041      3.47547683941274
  H   12.31469735689614      3.37245019475152      3.84943235903314
  C   11.46174672234627      4.85673624746274      2.58381321269546
  C   10.27753237401988      5.43317865352197      2.09795318859994
  H   10.34910001295071      6.26426209960510      1.40529198273639
  C   9.03082528519977      4.96745329224834      2.48130441207179
  C   12.79304336226684      5.38773148982427      2.12612478720913
  H   12.86448601031487      6.46688213658823      2.28814387495785
  H   13.61511654148265      4.90827472142727      2.65949998169960
  H   12.93760605714677      5.21263631776658      1.05552340172493
  C   11.15381373682870      1.61491186639531      5.34964363436231
  H   11.91599386459558      1.48147120903309      4.56899041018075
  C   11.75664817301024      2.46229747145901      6.47697765849501
  H   12.68056448065301      2.01275143032965      6.85117732267837
  H   11.97837444009580      3.47172081662464      6.12864184336071
  H   11.05020738378867      2.53985941251370      7.30672747622858
  C   10.78273878886148      0.22638088283336      5.86385046383081
  H   11.65840144139564     -0.27314585880030      6.28312082205130
  H   10.03495266758044      0.29299719754342      6.66180047160522
  H   10.38471240501942     -0.39976618363924      5.06192752390619
  
61
Compound 5

  Bi      5.093995     -0.287586      9.117123
  N       5.499680     -1.959291      7.541787
  N       3.176268     -1.096589      8.487878
  N       3.422315      0.807290     10.319685
  C       3.128667     -2.114611      7.557953
  C       4.388073     -2.581122      7.054721
  C       4.371792     -3.607066      6.100015
  H       5.306767     -3.983930      5.700973
  C       3.172012     -4.160088      5.636873
  C       1.974057     -3.693976      6.149975
  H       1.044730     -4.130481      5.797037
  C       1.934630     -2.673747      7.116519
  C       0.587950     -2.203961      7.655623
  C       0.756527     -1.126906      8.721644
  C      -0.380856     -0.604629      9.362084
  H      -1.364022     -0.976925      9.091002
  C      -0.279089      0.374209     10.335391
  C       0.988061      0.851978     10.690204
  H       1.061159      1.614266     11.457874
  C       2.152479      0.375635     10.072643
  C       2.011639     -0.641293      9.071216
  C       3.197016     -5.254874      4.601972
  H       3.692979     -4.929824      3.679901
  H       2.182618     -5.568034      4.342218
  H       3.737944     -6.138760      4.959916
  C      -0.258950     -1.639313      6.492502
  H       0.245981     -0.783090      6.040946
  H      -1.238198     -1.310446      6.851210
  H      -0.409293     -2.396770      5.718227
  C      -0.160050     -3.411109      8.265650
  H      -1.139352     -3.110899      8.647233
  H       0.417516     -3.829133      9.092176
  H      -0.307653     -4.195151      7.518517
  C      -1.507755      0.918015     11.017493
  H      -1.601284      2.001691     10.880694
  H      -1.486449      0.734142     12.098075
  H      -2.412560      0.452406     10.618648
  C       6.796509     -2.418726      7.103298
  H       6.781442     -2.569742      6.010468
  C       7.861488     -1.362213      7.395316
  H       7.608657     -0.411091      6.920873
  H       8.839548     -1.686317      7.027949
  H       7.955343     -1.194021      8.473995
  C       7.193166     -3.754639      7.754956
  H       6.398099     -4.490801      7.628984
  H       7.355311     -3.611637      8.826740
  H       8.114299     -4.155894      7.316466
  C       3.629714      1.779984     11.366510
  H       2.873157      2.578061     11.279229
  C       4.998563      2.441568     11.211134
  H       5.801753      1.706608     11.334633
  H       5.144048      3.216186     11.969731
  H       5.100789      2.896724     10.223217
  C       3.501774      1.161765     12.769130
  H       2.559383      0.620255     12.862236
  H       3.542055      1.929761     13.550392
  H       4.316445      0.452495     12.937118
  C       5.452314     -1.729684     10.887179
  H       4.487465     -2.182682     11.115113
  H       5.815785     -1.171798     11.753759
  H       6.171620     -2.497291     10.598914


69
Compound BiTMe-OTf reactant
  Bi  0.04596461771025     -2.43748738962563     -0.71805563007533
  S   0.35571065862871     -0.89372011269402      3.20495174126833
  F   -0.22870456117323     -1.32106465110653      5.72629098787784
  O   -0.38934388870388      0.01093367662343      2.16161775718171
  N   -2.13379297012807     -1.72792806610369     -0.59101779506551
  C   -1.17539602303334      0.36212658435687     -1.09420832396487
  F   -1.96612758116074     -0.97579023167986      4.46735344491870
  O   0.13118163478719     -2.25279090779508      2.82515410867660
  N   0.02058025482781     -0.30435549716213     -1.08306785228741
  C   -2.32652503071076     -0.40148090963633     -0.75017814715886
  C   -3.54898147151584      0.29371697457456     -0.60912059308613
  H   -4.44513752376043     -0.24718969525961     -0.33388887945805
  C   -3.62617545647068      1.65618304815301     -0.82313422990314
  C   -2.47267967654458      2.37204117873485     -1.19546582126263
  H   -2.56184018147344      3.43541289546272     -1.37930820565261
  C   -1.25077582818252      1.74085578366422     -1.35098787173523
  C   -0.00937997341746      2.43412718661286     -1.89704967010785
  C   -4.93784559173361      2.38141536657023     -0.68035386853593
  H   -5.24215666141256      2.83643040360030     -1.62756731165422
  H   -4.86599805479734      3.18751237380049      0.05552741714686
  H   -5.73074601981203      1.70274398731376     -0.36283481456651
  C   0.00851377425722      2.18669127344103     -3.42813269506564
  H   0.89778990368315      2.64187692114152     -3.87079972125089
  H   -0.88395305496883      2.61798519387939     -3.88801183438728
  H   0.02505757345601      1.11696235654659     -3.64357970581541
  C   -0.03203704587144      3.94264461218342     -1.64548690514462
  H   -0.04305364370722      4.17121204045565     -0.57767081815867
  H   -0.91016270075081      4.39710642014611     -2.10579924755670
  H   0.84082094222451      4.42031408396316     -2.09214269823487
  C   -3.24265662360561     -2.56474947651690     -0.14450213106505
  H   -4.14429875245148     -2.27169687038888     -0.69818976891063
  C   -3.50508246220883     -2.38773441727927      1.35530962529156
  H   -4.38924095338955     -2.95248866449439      1.66317900127890
  H   -3.66251724673523     -1.33723096572566      1.60306540791267
  H   -2.64594666590336     -2.74601493162149      1.92608047095957
  C   -2.95528023874278     -4.02696443127919     -0.47275291103508
  H   -3.80664160839860     -4.65429910741559     -0.20148039617263
  H   -2.09215160918660     -4.39027559108458      0.09525172002702
  H   -2.75485844858774     -4.15774989955401     -1.53828320877310
  C   0.06337649564880      1.39453859001281      1.96958688641162
  H   1.08809292410856      1.38727242160437      1.61138071622097
  H   -0.03121242520134      1.94332943656362      2.90344205368537
  H   -0.61245604353753      1.77883791042475      1.21256430061243
  C   -0.70826664465339     -0.60763257443091      4.70784404110524
  F   -0.69470073304922      0.68997827747075      5.04185021787593
  O   1.65308883773869     -0.37593919184666      3.51416199468744
  N   2.20546869126291     -1.67180662637485     -0.56932613569077
  C   1.19808128029654      0.39494080782246     -1.07395574135096
  C   2.36440419406684     -0.33878520907727     -0.71570239355276
  C   3.56453916983433      0.38918033705283     -0.54974575185866
  H   4.46982897757903     -0.12701072982188     -0.25815985640631
  C   3.60607765810749      1.75478962268530     -0.75437276363028
  C   2.44024376586646      2.43929910042457     -1.14696262428813
  H   2.50275804868821      3.50581132764082     -1.32334766812081
  C   1.24010036683345      1.77515122550448     -1.32777347234422
  C   4.89304188032825      2.51667062128549     -0.58165451178658
  H   5.22474372355172      2.95010600668423     -1.52997551657990
  H   4.77134847557780      3.34263967622372      0.12473433964283
  H   5.68845196304188      1.86838437733487     -0.21148831256734
  C   3.35010508043349     -2.49301520910600     -0.18515409121049
  H   4.22283922639383     -2.15044400858397     -0.75633037871822
  C   3.66136619905919     -2.37220719358640      1.31005793530930
  H   4.58195717197610     -2.90889317175430      1.55513083965662
  H   3.77866972252034     -1.33040925575933      1.60831134179831
  H   2.84558826796701     -2.79914294949056      1.89663781066052
  C   3.09273435041210     -3.94915654008497     -0.56276819213182
  H   3.96786386933246     -4.56192160649505     -0.33766035637412
  H   2.25606287735515     -4.35738493191442      0.01432457572482
  H   2.86671081742470     -4.04622308520986     -1.62681391323496


69
BiTMe-OTf transition state
  Bi  0.01118461405420     -1.96991847491602      0.13517450194591
  S   0.28618045804879     -2.17271554439333      3.64459293886494
  F   -0.33933418433966     -3.71746536787504      5.69317143314783
  O   -0.59307798303468     -1.23716263702547      2.85918900807558
  N   -2.15690580186026     -1.32650273568611     -0.17102312102490
  C   -1.18140816564238      0.59719703235598     -1.13251348379390
  F   -1.94439810697584     -3.46612110847454      4.24957317962075
  O   0.67783426866666     -3.32180547989074      2.84721437349093
  N   0.01425807009566     -0.03592705069537     -0.92699186824683
  C   -2.35453724296994     -0.12440289917689     -0.74400677598951
  C   -3.60759725654698      0.48123545547240     -0.98715622524345
  H   -4.51535102757536     -0.04574800046625     -0.72578748813213
  C   -3.69518044003760      1.73610345458933     -1.55438911138822
  C   -2.51934572395453      2.43605455988400     -1.87974699879512
  H   -2.60999822577826      3.42531618271067     -2.31325362287695
  C   -1.26580744380416      1.89120755333930     -1.67289023264270
  C   -0.01082926817088      2.65469629067040     -2.06908381671715
  C   -5.03476536652580      2.36697700711313     -1.81993948772503
  H   -5.17527378359251      2.55340814372593     -2.88862441120823
  H   -5.12258452536285      3.33056397205663     -1.31026636126447
  H   -5.84830819279564      1.72610006941669     -1.47807946691155
  C   0.01552026912771      2.78838012157378     -3.60937177098278
  H   0.90089886611411      3.34236827765506     -3.92858818141013
  H   -0.87439005727747      3.31632381738426     -3.95815719019205
  H   0.03712919125431      1.80344931033124     -4.07873969106252
  C   -0.04287012103637      4.05996617089671     -1.43470286716694
  H   -0.06529923743945      3.98719139473721     -0.34624754888191
  H   -0.92507786022657      4.61181781661650     -1.76141775544927
  H   0.83710788502327      4.63652220097621     -1.72354261575489
  C   -3.29379241535610     -2.07930204622159      0.35749899076480
  H   -4.08560574255755     -2.08691503754977     -0.40334424289260
  C   -3.84200261297430     -1.44400908278104      1.64092753203233
  H   -4.72839567373116     -1.98510847035656      1.98113789068524
  H   -4.11644990502097     -0.40076341540385      1.48075112773463
  H   -3.08594196748978     -1.48211975790131      2.42496572345837
  C   -2.87881579983319     -3.52494514036627      0.61670790835918
  H   -3.73473766178680     -4.10862432480345      0.95999810882648
  H   -2.11943418231805     -3.58110576397368      1.40333753118228
  H   -2.48800008924379     -3.99309953080732     -0.29016221132213
  C   0.47206512767904      0.39727848614147      1.99898751538182
  H   1.35436024007074      0.18519961468649      1.41129092762826
  H   0.61651109332551      0.62138257691874      3.04290802572606
  H   -0.39982898211235      0.80196011728146      1.50737184481911
  C   -0.93730108615785     -2.84184846478949      4.88020408361066
  F   -1.44951268231777     -1.84993958466829      5.61637395182861
  O   1.30345078217077     -1.50215325005489      4.41234281160844
  N   2.22243024402321     -1.32719022061297     -0.24967181750826
  C   1.19023835483668      0.62148216366411     -1.10042533030533
  C   2.38825196643696     -0.08975781517694     -0.73455853333750
  C   3.62885561966924      0.57160913930254     -0.92342101550566
  H   4.54701366750164      0.06701110479338     -0.65533728224119
  C   3.68623703456223      1.83889526651691     -1.45491549716730
  C   2.49181139985070      2.50655585161862     -1.80091818938897
  H   2.56437593097422      3.50229733993522     -2.22289721341151
  C   1.25276689229751      1.92904414181766     -1.62890702015098
  C   5.00535802738368      2.52740237892764     -1.67048355756034
  H   5.15024811814451      2.77172152642563     -2.72680960883149
  H   5.05139813699537      3.46768922190397     -1.11368258345225
  H   5.83729009787506      1.89997124619849     -1.34918430425062
  C   3.38935395890873     -2.10285375423864      0.17654642250027
  H   4.18160419039610     -1.95947516267837     -0.56919268211469
  C   3.90295269681713     -1.63331630773107      1.54184063059289
  H   4.83156119378826     -2.15006191683513      1.79647740540503
  H   4.10023740979729     -0.55964673161065      1.54078566821216
  H   3.17080821119931     -1.85005757779625      2.32110038071651
  C   3.04021727136669     -3.58803059099773      0.20703621150511
  H   3.92532136246438     -4.17652232483809      0.45687072738749
  H   2.28605490581665     -3.79830564623279      0.96988579792611
  H   2.67127125911056     -3.92145779061179     -0.76583147073635


69
Compound 3OTf
  Bi  -0.01745184340335     -1.42702676191609      1.02913702117156
  S   -0.03647413759904     -2.60455568587766      4.08444035532232
  F   0.91899387816851     -5.01107517729187      4.66176245136180
  O   -1.23514590826305     -2.20387041634714      3.32671969401385
  N   -2.24831714649469     -0.87562148896833      0.28745286501067
  C   -1.16089984819630      0.79661007162357     -1.01815179340965
  F   -0.14528382463239     -4.89512352943723      2.76909912016603
  O   1.17904696678902     -2.31918628143881      3.30224595479285
  N   0.00588482130313      0.24292155794755     -0.66484033669122
  C   -2.37273685336626      0.15393645393435     -0.52857683201174
  C   -3.61611685537307      0.70945143241675     -0.96760426539733
  H   -4.54208059647901      0.27429469168275     -0.62014320735845
  C   -3.66125665153806      1.81084212117010     -1.77565842922637
  C   -2.45494048022407      2.42556815129481     -2.21412489210173
  H   -2.52982049171842      3.30329749102266     -2.84579514710037
  C   -1.22606823846720      1.94615540587064     -1.85020468060488
  C   0.04931047473294      2.63903686625589     -2.30602302649869
  C   -4.97214565811162      2.40467394565928     -2.20372591223490
  H   -5.06097393571885      2.39982402104260     -3.29408693842925
  H   -5.05010120406639      3.44692162319096     -1.88084825124641
  H   -5.81454176061360      1.85202759381912     -1.78792162280511
  C   0.03843423014577      2.77022899316566     -3.84310670380154
  H   0.93058327092562      3.29340535592099     -4.18999246716044
  H   -0.83397845387372      3.33481556001569     -4.17495508049082
  H   0.01157830368320      1.78555003135143     -4.31195104337404
  C   0.09042115144778      4.04773477463890     -1.66855023566387
  H   0.10475854685697      3.97673972132078     -0.57988980914429
  H   -0.78841782104986      4.62360541776155     -1.96497511900899
  H   0.98556760473628      4.58263990364963     -1.99141963353838
  C   -3.43659739255212     -1.63531275515402      0.69045146586785
  H   -4.18061939990997     -1.55675248754732     -0.10950959359768
  C   -4.03114293267852     -1.05947810341899      1.97859159312413
  H   -4.93848858878794     -1.60527485984402      2.24879748538868
  H   -4.28828704768399     -0.00578624718814      1.84913880155392
  H   -3.31779099317531     -1.14907098278320      2.79753138663256
  C   -3.09007606338707     -3.11656277126084      0.83304993219085
  H   -3.99809483555774     -3.68563967993031      1.04419353695860
  H   -2.39544214756910     -3.28474414588155      1.65574531969627
  H   -2.65512618324248     -3.50200458720226     -0.09198216021254
  C   0.04809664082132      0.50330984738812      2.21449391419951
  H   0.91671115214821      1.06747752987648      1.88264751738326
  H   0.12640498354657      0.23328766165111      3.26301830585291
  H   -0.87683268283378      1.03809190669803      2.01051230083492
  C   -0.13263238700856     -4.45789341608561      4.04635929275269
  F   -1.25071688089390     -4.89131353267616      4.64106404004859
  O   -0.00528936700184     -2.25298102614840      5.47577592773522
  N   2.22040435252669     -0.98733255387039      0.24278094583273
  C   1.19196867854058      0.73880548281092     -1.04075095877628
  C   2.37965047997374      0.03642548114661     -0.57506913556560
  C   3.64001432889390      0.53033059665040     -1.03820225211056
  H   4.55008857820796      0.04999646476258     -0.70882797305513
  C   3.72400157807495      1.62826331972407     -1.84796899565980
  C   2.54156793538243      2.30277596217469     -2.26229138307013
  H   2.64728253248343      3.17637659409974     -2.89527269780164
  C   1.29773903248212      1.88415263993081     -1.87422999483880
  C   5.05420488836013      2.15487200031260     -2.30370974836175
  H   5.12192533036326      2.14000812329531     -3.39553088007471
  H   5.18935053963057      3.19356734673582     -1.98859615700537
  H   5.87617408148379      1.56330095718784     -1.90076470114403
  C   3.37613598281140     -1.80720883556267      0.62118802723604
  H   4.11095044010208     -1.75679985909748     -0.18929070780661
  C   4.01674920483317     -1.27142258144315      1.90442306926569
  H   4.89968383045263     -1.86300531228837      2.15882856217824
  H   4.32405304321223     -0.23097360904747      1.77733484996370
  H   3.31161827566794     -1.33066146926055      2.73333508969965
  C   2.96087480106528     -3.27160893416544      0.75574501562822
  H   3.84457066626546     -3.88630751369129      0.94065036630521
  H   2.27608203441364     -3.41645650979151      1.59127011561571
  H   2.48879797093854     -3.62427598458446     -0.16412255740510
